# Supplementary material for: HDL Cholesterol Efflux and the Complement System Are Linked in Systemic Lupus Erythematosus
Source: J Clin Med. 2023 Aug 20;12(16):5405. doi: 10.3390/jcm12165405 (PMC10455830; doi:10.3390/jcm12165405)
Supplement: Supplementary file 1 [file jcm-12-05405-s001.zip]

Archive with 1 entries (1 files):
- jcm-2541575-supplementary.pdf
